# Supplementary material for: Radiation Therapy Changed the Second Malignancy Pattern in Rectal Cancer Survivors
Source: Medicina (Kaunas). 2023 Aug 15;59(8):1463. doi: 10.3390/medicina59081463 (PMC10456705; doi:10.3390/medicina59081463)
Supplement: Supplementary file 1 [file medicina-59-01463-s001.zip]

Archive with 1 entries (1 files):
- medicina-2477820-supplementary.xlsx
