# Supplementary material for: Radiation Therapy Changed the Second Malignancy Pattern in Rectal Cancer Survivors
Source: Medicina (Kaunas). 2023 Aug 15;59(8):1463. doi: 10.3390/medicina59081463 (PMC10456705; doi:10.3390/medicina59081463)
Supplement: Supplementary file 1 [file medicina-59-01463-s001.zip › medicina-2477820-supplementary.xlsx]

## Sheet: Sheet1
RT百分位数a										nort百分位数
K-SITE			百分位数							K-SITE			百分位数
			5	10	25	50	75	90	95				5	10	25	50	75	90	95
加权平均（定义 1）	Months Since Index (Calculated)	bladder	8	12.2	28.75	71	119.25	176.5		加权平均（定义 1）	Months Since Index (Calculated)	bladder	4	9	27	55.5	100.5	139.3	160
		breast	7	9.5	23.25	54	89.5	130.5	145.75			breast	4.75	7.5	22	55	94	134	149.25
		CRC	4.2	13	23	41	64	95.2	112.6			CRC	3	5	17	38	68	98.7	128.35
		ESOPHAGU	8	8	20	38	86					ESOPHAGU	12.75	14.5	36	60.5	102	129	142.75
		female g	11.65	24.1	36.75	75.5	102	146.6	172.6			female g	4.9	18.6	39.5	76	114	148.2	158.2
		kidney	3	3	18	49	144					kidney	2	3	8.5	32	82	131.4	147.1
		liver	3	3	3	50						liver	7.15	12	25	53.5	85.75	142.8	150.85
		lungandb	4.8	13.8	30	66	98	138.2	156.2			lungandb	4	9	27	57.5	94	126.1	149.55
		ORALANDP	5.05	14.4	25.5	65	90	146.9	155.3			ORALANDP	5	14.6	32	67	105	126.2	155.4
		other	8	13.4	23.25	64.5	106.25	138.3	169.9			other	6	12	28.25	56	95	135	152.95
		pancreas	2	3	13	32	82	114.8				pancreas	8	15	32	63	85	133.8	165.15
		prostate	2	2	2	44	79	110.2				prostate	2	4	15.75	50	91	127	150
		STOMACH	13	13	15.25	35.5	57.25					STOMACH	3	5.9	24.5	48.5	81.5	121.1	134.1
		thyroid	5.8	7.8	14	38	77	117.6	150.2			thyroid	3	4.6	18	37	60	111.4	135.6
图基枢纽	Months Since Index (Calculated)	bladder			33.5	71	117.5					bladder			27	55.5	100
		breast			23.5	54	89			图基枢纽	Months Since Index (Calculated)	breast			22	55	94
		CRC			23	41	63.5					CRC			17	38	68
		ESOPHAGU			30	38	72					ESOPHAGU			36	60.5	102
		female g			37	75.5	98					female g			40	76	114
		kidney			33	49	136					kidney			9	32	82
		liver			26.5	50	64.5					liver			25	53.5	84
		lungandb			31	66	97.5					lungandb			27	57.5	94
		ORALANDP			26	65	90					ORALANDP			33	67	105
		other			24	64.5	106					other			28.5	56	95
		pancreas			20	32	79.5					pancreas			32	63	85
		prostate			2	44	72					prostate			16	50	91
		STOMACH			16	35.5	56					STOMACH			25	48.5	81
		thyroid			14.5	38	76.5					thyroid			20	37	59
a. 当 K-SITE = male gen 时，Months Since Index (Calculated) 是常量。已将其省略。

## Sheet: Sheet2
Supplement table S1. the median latency of second primary cancer from first primary rectal cancer (months)
	RT+surgery			No RT, surgery only
	upper quartile	median	lower quartile	upper quartile	median	lower quartile
Total	23	51	89	23	51	85
bladder	33.5	71	117.5	27	55.5	100
breast	23.5	54	89	22	55	94
colon and rectum	23	41	63.5	17	38	68
esophagus	30	38	72	36	60.5	102
female genital system	37	75.5	98	40	76	114
kidney	33	49	136	9	32	82
liver	26.5	50	64.5	25	53.5	84
lung and bronchus	31	66	97.5	27	57.5	94
oropharynx	26	65	90	33	67	105
others	24	64.5	106	28.5	56	95
pancreas	20	32	79.5	32	63	85
prostate	2	44	72	16	50	91
stomach	16	35.5	56	25	48.5	81
thyroid	14.5	38	76.5	20	37	59
